# Supplementary material for: Therapeutic application of a jumbo bacteriophage against metallo-β-lactamase producing Pseudomonas aeruginosa clinical isolates
Source: J Biomed Sci. 2025 Aug 11;32:74. doi: 10.1186/s12929-025-01169-z (PMC12337514; doi:10.1186/s12929-025-01169-z)
Supplement: Supplementary file 1 — Additional file 1. [file 12929_2025_1169_MOESM1_ESM.xlsx]

## Sheet: PhiKZviruses_complete_genomes.n
Accession	Sequence name	Phage	Genome length (bp)	GC content (%)	Annotated CDS count	Host	SubmittingAuthors	SubmittedFrom	Country	Collection date	Isolation source
KU521356.1	Pseudomonas phage KTN4, complete genome	Pseudomonas phage KTN4	279593	36.8926	368	Pseudomonas aeruginosa	Danis-Wlodarczyk,K., Vandenheuvel,D., Lavigne,R. and Drulis-Kawa,Z.	Submitted (11-JAN-2016) Department of Pathogen Biology and Immunology, University of Wroclaw, ul. Przybyszewskiego 63-77, Wroclaw 51-148, Poland	Poland	2011	unknown isolation source
LC727695.1	Pseudomonas phage sp. Brmt phiBrmt DNA, complete genome	Pseudomonas phage sp. Brmt	278203	36.8317	362	Pseudomonas aeruginosa	Fujiki,J., Nakamura,T., Nakamura,K., Tmamura,K., Ichikawa,N., Ishiguro,Y. and Iwano,H.	Submitted (01-SEP-2022) Contact:Jumpei Fujiki Rakuno Gakuen University, Department of Veterinary Medicine; 582 Bunkyodai-Midorimachi, Ebetsu, Hokkaido 069-8501, Japan	Japan	2022-03-01	Waste water
LC727696.1	Pseudomonas phage sp. 30-1 phi30-1 DNA, complete genome	Pseudomonas phage sp. 30-1	278901	36.9084	364	Pseudomonas aeruginosa	Fujiki,J., Nakamura,T., Nakamura,K., Tamamura,K., Ichikawa,N., Ishiguro,Y. and Iwano,H.	Submitted (01-SEP-2022) Contact:Jumpei Fujiki Rakuno Gakuen University, Department of Veterinary Medicine; 582 Bunkyodai-Midorimachi, Ebetsu, Hokkaido 069-8501, Japan	Japan	2022-05-01	Waste water
LC727699.1	Pseudomonas phage sp. LC phiLC DNA, complete genome	Pseudomonas phage sp. LC	281088	36.892	364	Pseudomonas aeruginosa	Fujiki,J., Nakamura,T., Nakamura,K., Tamamura,K., Ichikawa,N., Ishiguro,Y. and Iwano,H.	Submitted (01-SEP-2022) Contact:Jumpei Fujiki Rakuno Gakuen University, Department of Veterinary Medicine; 582 Bunkyodai-Midorimachi, Ebetsu, Hokkaido 069-8501, Japan	Japan	2022-05-01	Waste water
LC727701.1	Pseudomonas phage sp. NK1 phiNK1 DNA, complete genome	Pseudomonas phage sp. NK1	278676	36.8306	360	Pseudomonas aeruginosa	Fujiki,J., Nakamura,T., Nakamura,K., Tamamura,K., Ichikawa,N., Ishiguro,Y. and Iwano,H.	Submitted (01-SEP-2022) Contact:Jumpei Fujiki Rakuno Gakuen University, Department of Veterinary Medicine; 582 Bunkyodai-Midorimachi, Ebetsu, Hokkaido 069-8501, Japan	Japan	2022-03-01	Waste water
MN563784.1	Pseudomonas phage vB_PA32_GUMS, complete genome	Pseudomonas phage vB_PA32_GUMS	280208	36.9037	363	Pseudomonas aeruginosa	Khan Mirzaei,M., Lashtoo Aghaee,B., Alikhani,M.Y., Mojtahedi,A. and Maurice,C.F.	Submitted (10-OCT-2019) Microbiology and Immunology, McGill University, 3649 Promenade Sir William Olser, Montreal, Quebec QC H3G 0B1, Canada	Iran	2018-09-01	sewage
MT133560.1	Pseudomonas phage fnug, complete genome	Pseudomonas phage fnug	278899	36.8564	360	Pseudomonas aeruginosa PAO1	Olsen,N.S., Forero-Junco,L., Kot,W. and Hansen,L.H.	Submitted (02-MAR-2020) Department of Environmental Science, Aarhus University, Frederiksborgvej 399, Roskilde 4000, Denmark	Denmark	2017	wastewater
MW057919.1	Pseudomonas phage vB_PaeM_kmuB, complete genome	Pseudomonas phage vB_PaeM_kmuB	266592	36.9959	345	Pseudomonas aeruginosa	Sabouri,S. and Sepehrizadeh,Z.	Submitted (01-OCT-2020) Pharmaceutical Biotechnology, Faculty of Pharmacy, Kerman University of Medical Sciences, Haft Bagh-e Alavi Highway, Kerman 7616911319, Iran	Iran	unknown collection date	zoo wastewater
MZ444140.1	Pseudomonas phage PA7, complete genome	Pseudomonas phage PA7	282378	36.818	361	unknown host	Zhong,Z.	Submitted (25-JUN-2021) Shandong First Medical University, Collaborative Innovation Center for the Origin and Control of Emerging Infectious Diseases, No. 619, Changcheng Road, Shandong 271016, China	unknown country	2020-06-30	Pseudomonas aeruginosa Y12
NC_004629.1	Pseudomonas phage phiKZ, complete genome	Pseudomonas phage phiKZ	280334	36.8332	369	unknown host	Mesyanzhinov,V.V., Robben,J., Grymonprez,B., Kostyuchenko,V.A., Bourkaltseva,M.V., Sykilinda,N.N., Krylov,V.N. and Volckaert,G.	Submitted (11-JUL-2001) Laboratory of Gene Technology, Katholieke Universiteit Leuven, Kardinaal Mercierlaan 92, Heverlee B-3001, Belgium	unknown country	unknown collection date	unknown isolation source
NC_042081.1	Pseudomonas phage SL2, complete genome	Pseudomonas phage SL2	279696	36.9004	355	Pseudomonas aeruginosa	Latz,S., Kruettgen,A., Haefner,H., Buhl,E.M., Ritter,K. and Horz,H.-P.	Submitted (01-SEP-2017) Institute of Medical Microbiology, RWTH Aachen University Hospital, Pauwelsstrasse 30, Aachen 52072, Germany	Germany	2015	hospital sewage
OM718002.1	Pseudomonas phage Churi01, complete genome	Pseudomonas phage Churi01	282824	36.9085	364	Pseudomonas aeruginosa	Wannasrichan,W. and Chaikeeratisak,V.	Submitted (15-FEB-2022) Biochemistry, Chulalongkorn University, 254 Phayathai Road, Pathumwan, Bangkok 10330, Thailand	Thailand	unknown collection date	soil
ON631220.1	Pseudomonas phage OMKO1, complete genome	Pseudomonas phage OMKO1	281755	36.8962	361	Pseudomonas aeruginosa PAO1	Chan,B., Turner,P., Berry,J. and Oromi-Bosch,A.	Submitted (27-MAY-2022) Felix Biotechnology, 329 Oyster Point Blvd, San Francisco, CA 94080, USA	USA: Connecticut	2014-06-01	pond water from Dodge Pond
OP310983.1	Pseudomonas phage Koomba boorn-mokiny kep-wari Wadjak 1, complete genome	Pseudomonas phage Koomba boorn-mokiny kep-wari Wadjak 1	278796	36.9137	355	Pseudomonas aeruginosa M1C74	Vaitekenas,A., Tai,A.S., Ramsay,J.P., Stick,S.M. and Kicic,A.	Submitted (22-AUG-2022) Airway Respiratory Diseases, Telethon Kids Institute, 15 Hospital Avenue, Nedlands, Western Australia 6009, Australia	Australia	2020-07-07	Wastewater
OP310984.1	Pseudomonas phage Koomba boorn-mokiny kep-wari Wadjak 2, complete genome	Pseudomonas phage Koomba boorn-mokiny kep-wari Wadjak 2	277192	36.807	349	Pseudomonas aeruginosa PAO1	Vaitekenas,A., Tai,A.S., Ramsay,J.P., Stick,S.M. and Kicic,A.	Submitted (22-AUG-2022) Airway Respiratory Diseases, Telethon Kids Institute, 15 Hospital Avenue, Nedlands, Western Australia 6009, Australia	Australia	2020-07-07	Wastewater
OP953026.1	Pseudomonas phage pPA-N1803-4At.2, complete genome	Pseudomonas phage pPA-N1803-4At.2	280431	36.8554	346	Pseudomonas aeruginosa N1803-4At	Wang,C., Zeng,J., Wang,X., Zhao,J., Ji,F., Wang,M., Zuo,J. and Guo,Z.	Submitted (04-DEC-2022) Institute of Zoology, Guangdong Academy of Sciences, Microbial Pathogenic Ecology Group, 105 Xingang West Road, Guangzhou 510260, China	China	2022-07-09	sewage
OQ828465.1	Pseudomonas phage PA_ZH1, complete genome	Pseudomonas phage PA_ZH1	278577	36.8846	368	Pseudomomas aeruginosa PAO1	Tan,X., Ma,Y. and Gao,R.	Submitted (15-APR-2023) Center for Synthetic Microbiome, Shenzhen Institutes of Advanced Technology, Chinese Academy of Sciences, 1068, Xueyuan Boulevard, Nanshan, Shenzhen, Guangdong 518055, China	China	2021-10-01	sewage water
OQ992561.1	Pseudomonas phage ANB1, complete genome	Pseudomonas phage ANB1	278927	36.7734	403	Pseudomonas aeruginosa	Cobian Guemes,A.G., Ghatbale,P., Blanc,A., Morgan,C., Garcia,A., Leonard,J., Huang,L., Kovalick,G., Proost,M., Chiu,M., Kuo,P., Oh,J., Karthikeyan,S., Knight,R., Pogliano,J., Schooley,R. and Pride,D.	Submitted (16-MAY-2023) Pathology, University of California San Diego, 9500 Gilman Dr, La Jolla, CA 92093, USA	USA: CA	unknown collection date	UCSD campus wastewater
OQ992562.1	Pseudomonas phage PhiPizzaParty, complete genome	Pseudomonas phage PhiPizzaParty	280316	36.8984	418	Pseudomonas aeruginosa	Cobian Guemes,A.G., Ghatbale,P., Blanc,A., Morgan,C., Garcia,A., Leonard,J., Huang,L., Kovalick,G., Proost,M., Chiu,M., Kuo,P., Oh,J., Karthikeyan,S., Knight,R., Pogliano,J., Schooley,R. and Pride,D.	Submitted (16-MAY-2023) Pathology, University of California San Diego, 9500 Gilman Dr, La Jolla, CA 92093, USA	USA: CA	unknown collection date	UCSD campus wastewater
OR228460.1	Pseudomonas phage fMGyn-Pae01, complete genome	Pseudomonas phage fMGyn-Pae01	277803	36.8797	358	Pseudomonas aeruginosa	Ranta,K., Skurnik,M. and Kiljunen,S.	Submitted (30-JUN-2023) Faculty of Medicine, University of Helsinki, Haartmaninkatu 3, Helsinki 00290, Finland	unknown country	unknown collection date	unknown isolation source
OR608733.1	Pseudomonas phage 6B, complete genome	Pseudomonas phage 6B	277851	36.8424	409	Pseudomonas aeruginosa	Goncharov,A.	Submitted (23-SEP-2023) Epidemiology, SZGMU, Kirochnaya Street, 41, Saint-Petersburg 191015, Russia	unknown country	unknown collection date	unknown isolation source
OR608734.1	Pseudomonas phage 9-Ps-8B, complete genome	Pseudomonas phage 9-Ps-8B	277851	36.8474	409	Pseudomonas aeruginosa	Goncharov,A.	Submitted (25-SEP-2023) Epidemiology, SZGMU, Kirochnaya Street, 41, Saint-Petersburg 191015, Russia	unknown country	unknown collection date	unknown isolation source
OR608735.1	Pseudomonas phage 9Ps-7B, complete genome	Pseudomonas phage 9Ps-7B	277488	36.8427	408	Pseudomonas aeruginosa	Goncharov,A.	Submitted (25-SEP-2023) Epidemiology, SZGMU, Kirochnaya Street, 41, Saint-Petersburg 191015, Russia	unknown country	unknown collection date	unknown isolation source
OR608736.1	Pseudomonas phage 14Ps5-6, complete genome	Pseudomonas phage 14Ps5-6	277590	36.8335	410	Pseudomonas aeruginosa	Goncharov,A.	Submitted (25-SEP-2023) Epidemiology, SZGMU, Kirochnaya Street, 41, Saint-Petersburg 191015, Russia	unknown country	unknown collection date	unknown isolation source
PP456877.1	Pseudomonas phage KEN49, complete genome	Pseudomonas phage KEN49	280231	36.8393	417	Pseudomonas aeruginosa MRSN 3705	Bird,J.T., Burke,K.A., Musila,L., Urick,C.D., Walton,B.D., Mzhavia,N., Filippov,A.A. and Nikolich,M.P.	Submitted (07-MAR-2024) Wound Infections Department, Walter Reed Army Institute of Research, 503 Robert Grant Ave, Silver Spring, MD 20910, USA	unknown country	unknown collection date	sewage
PP456878.1	Pseudomonas phage KEN19, complete genome	Pseudomonas phage KEN19	278921	36.9291	419	Pseudomonas aeruginosa ATCC 10145	Bird,J.T., Burke,K.A., Musila,L., Urick,C.D., Walton,B.D., Mzhavia,N., Filippov,A.A. and Nikolich,M.P.	Submitted (07-MAR-2024) Wound Infections Department, Walter Reed Army Institute of Research, 503 Robert Grant Ave, Silver Spring, MD 20910, USA	unknown country	unknown collection date	sewage
PP456879.1	Pseudomonas phage KEN51, complete genome	Pseudomonas phage KEN51	280173	36.8583	417	Pseudomonas aeruginosa ATCC 10145	Bird,J.T., Burke,K.A., Musila,L., Urick,C.D., Walton,B.D., Mzhavia,N., Filippov,A.A. and Nikolich,M.P.	Submitted (07-MAR-2024) Wound Infections Department, Walter Reed Army Institute of Research, 503 Robert Grant Ave, Silver Spring, MD 20910, USA	unknown country	unknown collection date	sewage
PQ741806.1	Pseudomonas phage Pa_AttikonH10, complete genome	Pseudomonas phage vB_PaeM_AttikonH10	278406	36.92	413	Pseudomonas aeruginosa	Skliros,D., Zrelovs,N., Paranos,P., Svanberga, K., Kazaks,A., Flemetakis,E., Pournaras,S. and Meletiadis,J.	Submitted (11-DEC-2024) Biotechnology, Agricultural University of Athens, Iera odos street, 75, Athens, Attika 11855, Greece	Greece	2022-09-01	wastewater
