# Supplementary material for: Therapeutic application of a jumbo bacteriophage against metallo-β-lactamase producing Pseudomonas aeruginosa clinical isolates
Source: J Biomed Sci. 2025 Aug 11;32:74. doi: 10.1186/s12929-025-01169-z (PMC12337514; doi:10.1186/s12929-025-01169-z)
Supplement: Supplementary file 2 — Additional file 2. [file 12929_2025_1169_MOESM2_ESM.xlsx]

## Sheet: PQ741806.1.FreeAlign.gb.19-05-2
Protein ID	Feature	Strand	Start coordinate	End coordinate	Region 20 bp upstream of the start codon	SD sequence	DeltaG (kcal/mol)	Spacer length (bp)	Start codon	Product
XLY82236.1	ORF_1	+	1	2154	AGTACCTTAAAGGGCAGTGT	AAGGG	-3.71267	6	ATG	terminase large subunit
XLY82237.1	ORF_2	-	2475	2209	ACTTGCAGAGGAGACTCCTA	GAGGAG	-6.94427	7	ATG	hypothetical protein
XLY82238.1	ORF_3	-	2618	2475	GGATTAGCTACTTACCCCTC	GGA	-1.533	17	GTG	hypothetical protein
XLY82239.1	ORF_4	-	3166	2729	GGAATGCCGGAGTAATAAAA	GGAG	-3.60793	8	ATG	hypothetical protein
XLY82240.1	ORF_5	-	3438	3172	GTAAAAGGATGGGATGAATA	AAGGA	-4.53508	11	ATG	hypothetical protein
XLY82241.1	ORF_6	-	3680	3438	TTTATTGTAGGAGTAGTTAC	AGGAG	-5.68286	7	ATG	hypothetical protein
XLY82242.1	ORF_7	-	3886	3677	CTTACCCCGGTGCAACAGCA	GGUG	-3.52041	8	ATG	hypothetical protein
XLY82243.1	ORF_8	-	4437	3883	GGTAAATATCTGAGGTCATC	GAGGU	-5.85851	4	ATG	hypothetical protein
XLY82244.1	ORF_9	-	4660	4445	ATCGTACTGTTTACGGGGTA	GGGGU	-5.08433	1	ATG	hypothetical protein
XLY82245.1	ORF_10	-	4811	4680	CCCCTCCCTTCGGGTAGGGA	UAGGGA	-5.5308	0	TTG	hypothetical protein
XLY82246.1	ORF_11	-	5184	4927	AACTCAAGGCGTTCTTACTG	AAGG	-2.17496	11	ATG	hypothetical protein
XLY82247.1	ORF_12	-	5324	5184	CAAACGTAAGGAGATGGCCA	UAAGGAG	-7.94194	7	ATG	hypothetical protein
XLY82248.1	ORF_13	-	5652	5314	ACAGAATAGGAAAAAACATA	AGGA	-3.60793	9	ATG	hypothetical protein
XLY82249.1	ORF_14	-	5969	5664	ACTAAATGTGAGCCCACCGT	GUGA	-2.63244	9	GTG	holin
XLY82250.1	ORF_15	-	6307	6020	ATATCAAAAGGAATATTTCA	AAGGA	-4.53508	8	ATG	hypothetical protein
XLY82251.1	ORF_16	-	6574	6365	ATAAAAAATAGGTGAAGAAA	AGGUGA	-7.95547	5	ATG	hypothetical protein
XLY82252.1	ORF_17	-	6933	6604	TAAATCATGAGGAAAATATA	UGAGGA	-5.87344	7	ATG	hypothetical protein
XLY82253.1	ORF_18	-	7388	6996	TTAAATAGGAATACGTATTA	AGGA	-3.60793	10	ATG	hypothetical protein
XLY82254.1	ORF_19	-	7560	7417	TGTGATTAGAGGAATAAAAA	GUGAUU	-4.99284	13	ATG	hypothetical protein
XLY82255.1	ORF_20	-	8096	7617	TAAAATGAGGAAGATTAATT	UGAGGA	-5.87344	9	ATG	hypothetical protein
XLY82256.1	ORF_21	-	9110	8109	TGTAAAAAGGAAGATATCTC	AAGGA	-4.53508	9	ATG	hypothetical protein
XLY82257.1	ORF_22	-	10327	9215	ATCGTAAAAAGGAAATTACC	AAGGA	-4.53508	7	ATG	hypothetical protein
XLY82258.1	ORF_23	-	10778	10422	CCCTGGGCCTGTTCAACAAG	GGG	-1.29604	13	ATG	hypothetical protein
XLY82259.1	ORF_24	-	11064	10816	CAACACCCGGCTAAGCCGAA	UAAG	-0.258785	5	ATG	hypothetical protein
XLY82260.1	ORF_25	-	11201	11025	GTACAACGGATCATTGCCAA	GAUC	-1.74402	8	ATG	hypothetical protein
XLY82261.1	ORF_26	-	11590	11198	ACTTTGAAAGGATAATCAAT	AAGGA	-4.53508	8	ATG	hypothetical protein
XLY82262.1	ORF_27	-	11937	11596	AACTAAATAGAGAAATAAAA	GAG	-0.359835	8	ATG	hypothetical protein
XLY82263.1	ORF_28	-	12097	11948	TGTAAAAAGGGACTTTAAAA	AGGGA	-4.19888	8	ATG	hypothetical protein
XLY82264.1	ORF_29	-	12448	12188	CAGTAAAAAGGAATCAAACT	AAGGA	-4.53508	8	ATG	hypothetical protein
XLY82265.1	ORF_30	-	12862	12530	ACATTAGTTGGAGTTTAAAA	GGAG	-3.60793	7	ATG	hypothetical protein
XLY82266.1	ORF_31	-	13176	12964	AATCAATCGAGGAAATAATA	GAGGA	-4.86934	7	ATG	hypothetical protein
XLY82267.1	ORF_32	-	13415	13179	TAATTAGAGGATAAAGTACC	GAGGA	-4.86934	9	ATG	hypothetical protein
XLY82268.1	ORF_33	-	13948	13433	TGTAAAAAGGAATCTATACC	AAGGA	-4.53508	9	ATG	hypothetical protein
XLY82269.1	ORF_34	-	14447	14043	ATTATTGGAGAGTACAGTCC	GGAG	-3.60793	10	ATG	hypothetical protein
XLY82270.1	ORF_35	-	15086	14565	TTCTGGCCTAAGGAAAATTG	UAAGGA	-5.867	6	ATG	dihydrofolate reductase
XLY82271.1	ORF_36	-	15592	15086	TAGACTCAAGGAGTTAGCTA	AAGGAG	-6.61001	7	ATG	hypothetical protein
XLY82272.1	ORF_37	-	16151	15567	ACAAAAGAGGAAGCTAAACA	GAGGA	-4.86934	9	ATG	hypothetical protein
XLY82273.1	ORF_38	-	16504	16115	TTTATCGGAGTTAATTAAGA	GGAG	-3.60793	10	ATG	hypothetical protein
XLY82274.1	ORF_39	-	16748	16656	CCCATTTTAAATGAATTTAG	UGA	-0.381865	6	TTG	hypothetical protein
XLY82275.1	ORF_40	+	16798	19137	TACTAAGTTGATCTAAAGAT	UGAUC	-3.84098	7	ATG	ribonucleotide reductase large subunit
XLY82276.1	ORF_41	+	19112	19207	AACTAATGCCGAAGTTGGGT	GGGU	-3.54662	0	GTG	hypothetical protein
XLY82277.1	ORF_42	+	19238	20401	TAAATTGTAAAGGAACTGAC	AAGGA	-4.53508	6	ATG	ribonucleoside diphosphate reductase small subunit
XLY82278.1	ORF_43	+	20398	20811	GAATTTGAGGTTGACTTCTT	GAGGU	-5.85851	9	ATG	hypothetical protein
XLY82279.1	ORF_44	+	20906	22780	AGAGAGTAGACATGAATAAA	UGA	-0.381865	5	ATG	virion structural protein
XLY82280.1	ORF_45	+	22809	22907	GTATGTAATGATATGTAGAA	UGAU	-1.48086	8	ATG	hypothetical protein
XLY82281.1	ORF_46	+	22894	22998	CTCCCAGAGAGTAAAACTCT	GAG	-0.359835	11	TTG	hypothetical protein
XLY82282.1	ORF_47	+	23006	23458	TAAAATAGAGTAATTATAAC	GAG	-0.359835	10	ATG	hypothetical protein
N/A (AttikonH10_tRNA0001)	tRNA_1	+	23517	23601	N/A	N/A	N/A	N/A	N/A	tRNA-Leu
N/A (AttikonH10_tRNA0002)	tRNA_2	+	23611	23686	N/A	N/A	N/A	N/A	N/A	tRNA-Pro
XLY82283.1	ORF_48	+	23708	24001	TTTAATAATAGGTAAATAGG	AGGU	-3.49838	7	ATG	hypothetical protein
N/A (AttikonH10_tRNA0003)	tRNA_3	+	24009	24085	N/A	N/A	N/A	N/A	N/A	tRNA-Met
XLY82284.1	ORF_49	+	24138	24359	ACTGTCTCATTGAGGAAAAC	UGAGGA	-5.87344	4	ATG	hypothetical protein
XLY82285.1	ORF_50	+	24368	24655	AAATGTCTCTAGGAAAATAC	AGGA	-3.60793	6	ATG	hypothetical protein
XLY82286.1	ORF_51	+	24658	25005	CTCAAACATACGGAGTAAAT	GGAG	-3.60793	5	ATG	hypothetical protein
N/A (AttikonH10_tRNA0004)	tRNA_4	+	25058	25134	N/A	N/A	N/A	N/A	N/A	tRNA-Asp
N/A (AttikonH10_tRNA0005)	tRNA_5	+	25141	25216	N/A	N/A	N/A	N/A	N/A	tRNA-Asn
XLY82287.1	ORF_52	+	25301	26308	ATTTACTTGAGAGCACACTC	UGA	-0.381865	10	ATG	virion structural protein
XLY82288.1	ORF_53	+	26600	27124	GTAATAAAGGAACTTCTATA	AAGGA	-4.53508	9	ATG	hypothetical protein
XLY82289.1	ORF_54	-	27380	27249	ACGCTGTATCGAAAAGAGCT	GAG	-0.359835	2	ATG	hypothetical protein
XLY82290.1	ORF_55	+	27463	27804	TAATGGCGTCTTCCGGTGAC	GGUGA	-5.88054	1	ATG	virion structural protein
XLY82291.1	ORF_56	+	27969	28595	AAAACATAAAGGTGATTAAA	AGGUGAUU	-10.3159	3	ATG	hypothetical protein
XLY82292.1	ORF_57	-	28791	28654	TTGTAAATAGGATACTAAAT	AGGA	-3.60793	8	ATG	hypothetical protein
N/A (AttikonH10_tRNA0006)	tRNA_6	+	28935	29011	N/A	N/A	N/A	N/A	N/A	tRNA-Thr
XLY82293.1	ORF_58	+	28776	28973	AACAATAATACCAAAAGTTT	AAG	1.07314	3	TTG	hypothetical protein
XLY82294.1	ORF_59	+	28973	29125	GGTAGAGCAACGCACTTGTA	GGU	-1.42345	17	ATG	hypothetical protein
XLY82295.1	ORF_60	+	29141	29317	ATTAATCAGGAAAATATAAA	AGGA	-3.60793	9	ATG	hypothetical protein
XLY82296.1	ORF_61	+	29360	29770	ATTAATCAAAGGAGTTTATA	AAGGAG	-6.61001	6	ATG	hypothetical protein
XLY82297.1	ORF_62	+	29851	30240	ATCAAACTGAGGAAATACTA	UGAGGA	-5.87344	7	ATG	hypothetical protein
XLY82298.1	ORF_63	-	30983	30303	TAATAAAAGGTATATTCTAA	AGGU	-3.49838	9	ATG	hypothetical protein
XLY82299.1	ORF_64	-	31133	30984	AAAAAATCTGAGATAATTTA	UGA	-0.381865	9	ATG	hypothetical protein
XLY82300.1	ORF_65	-	31682	31152	CGCGAATATGCCAATAACAT	GA	1.7151	15	ATG	hypothetical protein
XLY82301.1	ORF_66	-	32404	31673	TTTTATTATAAGGAGTGAAA	UAAGGAG	-7.94194	5	ATG	hypothetical protein
XLY82302.1	ORF_67	-	32608	32414	TGTAATCAAAAATTGGATCA	GAUC	-1.74402	1	ATG	hypothetical protein
XLY82303.1	ORF_68	-	32951	32571	ACATCTAAGAGGAAAATATA	GAGGA	-4.86934	7	ATG	hypothetical protein
XLY82304.1	ORF_69	-	33506	33093	ACATCTGGATAAAAGTTAAA	GGA	-1.533	11	ATG	hypothetical protein
XLY82305.1	ORF_70	-	34161	33508	AATACAAAAGGAATATTTCC	AAGGA	-4.53508	8	ATG	hypothetical protein
XLY82306.1	ORF_71	-	34651	34253	ACTAAAAAGGAATCTGTAAA	AAGGA	-4.53508	9	ATG	hypothetical protein
XLY82307.1	ORF_72	-	36201	34675	TTATCCAGAGGGCTGCTAGT	GAGGG	-4.04692	8	ATG	hypothetical protein
XLY82308.1	ORF_73	-	36983	36198	TTATTTGGCAGGAATATAAA	AGGA	-3.60793	7	ATG	hypothetical protein
XLY82309.1	ORF_74	-	37912	37040	TTAACATAGGTGATATAACC	AGGUGAU	-9.05447	6	ATG	hypothetical protein
XLY82310.1	ORF_75	-	38307	37954	AACTAATAGGAGTGATACAA	AGGAG	-5.68286	8	GTG	hypothetical protein
XLY82311.1	ORF_76	-	38836	38372	TTTAATTAAATAGGTTAATT	AGGU	-3.49838	5	ATG	hypothetical protein
XLY82312.1	ORF_77	-	39367	38852	AAAGCATAGTGGATTTTATT	GUGG	-1.81003	8	ATG	hypothetical protein
XLY82313.1	ORF_78	-	39770	39414	TTATTAATAGGAACCTACAA	AGGA	-3.60793	8	ATG	hypothetical protein
XLY82314.1	ORF_79	-	40170	39811	TAAATGAAGGAGTAATGATT	AAGGAG	-6.61001	8	ATG	hypothetical protein
XLY82315.1	ORF_80	-	40696	40184	ATCTGATGAGGGTTACGTAG	UGAGGG	-5.05103	8	ATG	hypothetical protein
XLY82316.1	ORF_81	-	41129	40689	TCGTAAAAAGGAAAATACAA	AAGGA	-4.53508	8	ATG	hypothetical protein
XLY82317.1	ORF_82	-	41487	41188	TTTATTTAAGGTATCTTTAC	UAAGG	-3.50688	9	ATG	hypothetical protein
XLY82318.1	ORF_83	-	42020	41499	TTTTAAACAGGTAATTATAA	AGGU	-3.49838	8	ATG	hypothetical protein
XLY82319.1	ORF_84	-	42394	42035	TCAAAACCGGTTCCAACTCT	GGU	-1.42345	9	ATG	hypothetical protein
XLY82320.1	ORF_85	-	42630	42391	TTCATTAAGAGGTTAATATA	GAGGU	-5.85851	7	ATG	hypothetical protein
XLY82321.1	ORF_86	-	43329	42643	ATAAGAAAAGGAAATATACA	AAGGA	-4.53508	8	ATG	hypothetical protein
XLY82322.1	ORF_87	-	43710	43375	TTATAGGACGGGAATTAACC	GGGA	-3.65617	7	ATG	endonuclease
XLY82323.1	ORF_88	-	44119	43754	TAAACTAAAGGTGGGTTGAG	AGGUGG	-7.13306	6	ATG	hypothetical protein
XLY82324.1	ORF_89	-	44498	44121	CTACATCAGGTTAATGCACA	AGGU	-3.49838	9	ATG	hypothetical protein
XLY82325.1	ORF_90	-	44707	44495	GCCTATAACTGAGGTGATAT	GAGGUGAU	-11.4146	2	ATG	hypothetical protein
XLY82326.1	ORF_91	-	45018	44716	TGGTAAAGAGGTAAAAAGAA	GAGGU	-5.85851	8	ATG	hypothetical protein
XLY82327.1	ORF_92	-	45227	45075	CATTATTTGAGGTACTCAAA	GAGGU	-5.85851	7	ATG	hypothetical protein
XLY82328.1	ORF_93	-	45613	45311	ATATAAACAGGTATATTCAA	AGGU	-3.49838	8	ATG	hypothetical protein
XLY82329.1	ORF_94	-	46107	45676	CCATCAATCAGGAGTTAATA	AGGAG	-5.68286	6	ATG	hypothetical protein
XLY82330.1	ORF_95	-	46581	46144	ACTTTACATAGGTGGTCAAT	AGGUGGUC	-10.8596	3	GTG	hypothetical protein
XLY82331.1	ORF_96	-	46870	46574	CTTAATAATGGTGAATACTA	GGUGA	-5.88054	6	ATG	hypothetical protein
XLY82332.1	ORF_97	-	47368	46949	TCTGGAAAAAGGAAATATAA	AAGGA	-4.53508	7	ATG	hypothetical protein
XLY82333.1	ORF_98	-	47671	47393	CTTTTAAGAAGGTAACTAAT	AGGU	-3.49838	7	ATG	hypothetical protein
XLY82334.1	ORF_99	-	47932	47699	CAACTAAAAGGAAATTGTAA	AAGGA	-4.53508	8	ATG	hypothetical protein
XLY82335.1	ORF_100	-	48408	47986	AATTTAATTAGGATCAAACT	AGGA	-3.60793	7	ATG	hypothetical protein
XLY82336.1	ORF_101	-	48959	48429	TATTTAAAAAGGAAAATATA	AAGGA	-4.53508	7	ATG	hypothetical protein
XLY82337.1	ORF_102	-	49364	49005	TGCAAATAGGTAAATCAATT	AGGU	-3.49838	9	ATG	dCMP deaminase
XLY82338.1	ORF_103	-	49923	49489	TTTGTTAATAGGGGTTAGTA	GGGGU	-5.08433	5	ATG	hypothetical protein
XLY82339.1	ORF_104	-	50300	49926	TGATAACAAGGTATGTAATT	AGGU	-3.49838	8	ATG	hypothetical protein
XLY82340.1	ORF_105	-	51031	50345	ATACAAAGGTTTCATGTTCT	AGGU	-3.49838	10	ATG	hypothetical protein
XLY82341.1	ORF_106	-	51258	51028	ACTATTCCGAGGAAGCCACA	GAGGA	-4.86934	7	ATG	hypothetical protein
XLY82342.1	ORF_107	-	51686	51231	AATGGTACATGAGTATGTCG	GGU	-1.42345	14	ATG	hypothetical protein
XLY82343.1	ORF_108	-	52053	51679	ATTAAATAGGTAATTAAAAA	AGGU	-3.49838	9	ATG	hypothetical protein
XLY82344.1	ORF_109	-	52264	52157	AAACTATTTGAGGAAATCTA	UGAGGA	-5.87344	6	ATG	hypothetical protein
XLY82345.1	ORF_110	-	52586	52347	TATAGTCGGCGAGGAGTTGT	GAGGAG	-6.94427	4	ATG	hypothetical protein
XLY82346.1	ORF_111	-	52953	52576	ACTTTCAAAAGGAAAATAGG	AAGGA	-4.53508	7	ATG	hypothetical protein
XLY82347.1	ORF_112	-	53441	52986	TAAATGAAGAAGGATTTAAA	AAGGA	-4.53508	6	ATG	hypothetical protein
XLY82348.1	ORF_113	-	53842	53459	ACAGTAAAAAAGGCATAGAT	AAGG	-2.17496	7	ATG	hypothetical protein
XLY82349.1	ORF_114	-	54650	53856	AATTTAACTTGGAGTAGAAT	GGAG	-3.60793	6	ATG	hypothetical protein
XLY82350.1	ORF_115	-	55013	54654	TAAAATAATGGAGGTACAAC	GGAGGU	-9.1066	5	ATG	hypothetical protein
XLY82351.1	ORF_116	-	55433	55026	TAATTTTGAGGTAATTCATT	GAGGU	-5.85851	8	ATG	hypothetical protein
XLY82352.1	ORF_117	-	55723	55460	ATAACCAAGAGGGCAATACA	GAGGG	-4.04692	7	ATG	hypothetical protein
XLY82353.1	ORF_118	-	56499	55843	ATTTAAATAGGAATATAGCT	AGGA	-3.60793	8	ATG	metal-dependent phosphohydrolase
XLY82354.1	ORF_119	-	56964	56530	CAATTAGGTATCTGTATTAA	AGGU	-3.49838	11	ATG	hypothetical protein
XLY82355.1	ORF_120	-	57371	57015	TAATTAAGGAAACAAAAAGA	UAAGGA	-5.867	10	ATG	hypothetical protein
XLY82356.1	ORF_121	-	58325	57429	ATTAACTAAAAGGTAAAAAA	AGGU	-3.49838	6	ATG	hypothetical protein
XLY82357.1	ORF_122	-	58783	58346	ATGTGTCGAGGTTTTAATAG	GAGGU	-5.85851	8	ATG	hypothetical protein
XLY82358.1	ORF_123	-	59224	58895	TTGAAAAAAGGAGATATACC	AAGGAG	-6.61001	7	ATG	hypothetical protein
XLY82359.1	ORF_124	-	59839	59354	ACCCAAAGAGGATTTTTAAA	GAGGA	-4.86934	8	ATG	hypothetical protein
XLY82360.1	ORF_125	-	60127	60005	AATAAATTTGGAATAATTAA	GGA	-1.533	8	ATG	hypothetical protein
XLY82361.1	ORF_126	-	60492	60199	TATTAAGGTGGGGTATAAAT	AGGUGG	-7.13306	9	ATG	hypothetical protein
XLY82362.1	ORF_127	-	61076	60582	TTATTAAAAGGAAATATACT	AAGGA	-4.53508	8	ATG	hypothetical protein
XLY82363.1	ORF_128	-	61306	61199	AGCTACTGAATAGGATCTGA	AGGA	-3.60793	5	TTG	hypothetical protein
XLY82364.1	ORF_129	-	61484	61314	TGTCAGATGAGAAGGTTCGG	AGGU	-3.49838	4	ATG	nucleotidyltransferase
XLY82365.1	ORF_130	-	61762	61481	CTTTACCCAATTATACTGAG	UGA	-0.381865	1	ATG	hypothetical protein
XLY82366.1	ORF_131	-	62430	61918	CTTAAATAAGGAAAAATGAA	UAAGGA	-5.867	8	ATG	hypothetical protein
XLY82367.1	ORF_132	-	62783	62442	TTTAACTCGCCGAGGAACTG	GAGGA	-4.86934	4	ATG	hypothetical protein
XLY82368.1	ORF_133	-	64352	62886	GACAATCCGAGGATCAAGTA	GAGGA	-4.86934	7	ATG	thymidylate synthase
XLY82369.1	ORF_134	-	64552	64352	TAAGGTTAGAGGAATGAAGT	GAGGA	-4.86934	7	ATG	hypothetical protein
XLY82370.1	ORF_135	-	64873	64580	TATATCGTCTAGGAGGTTTT	AGGAGGU	-11.1815	3	ATG	hypothetical protein
XLY82371.1	ORF_136	-	65686	64979	GTAAATAAATAGGTACGGAT	AGGU	-3.49838	6	ATG	hypothetical protein
XLY82372.1	ORF_137	-	65952	65695	GTTATTAAAGGTGGTAAGAA	AGGUGGU	-8.49946	5	ATG	hypothetical protein
XLY82373.1	ORF_138	-	66857	65949	TATTTAAAGGTAATACAAAT	AGGU	-3.49838	9	ATG	hypothetical protein
XLY82374.1	ORF_139	-	67347	66880	GATAAAATAAAGGCAACCTA	AAGG	-2.17496	7	ATG	hypothetical protein
XLY82375.1	ORF_140	-	67439	67347	GGTTGTGGTATACTTTCAAT	GUGGU	-3.17643	11	ATG	hypothetical protein
XLY82376.1	ORF_141	-	67572	67462	TTTATTGCATTAAATTTTTT	AUU	1.71483	14	TTG	hypothetical protein
XLY82377.1	ORF_142	-	67912	67622	TAATAATAGGGAAACAGCAA	UAGGGA	-5.5308	8	ATG	hypothetical protein
XLY82378.1	ORF_143	-	68222	67905	GGCTGGTTTATTTCATCTAG	UGGUU	-2.18726	12	ATG	hypothetical protein
XLY82379.1	ORF_144	-	68623	68258	AGCAACCTAGGTACAACGTG	AGGU	-3.49838	8	ATG	hypothetical protein
XLY82380.1	ORF_145	-	69279	68680	TTAAATAATAGGAACTACTG	AGGA	-3.60793	7	ATG	virion structural protein
XLY82381.1	ORF_146	-	69807	69292	AATATATGTGAGTTATAAAA	GUGA	-2.63244	9	ATG	hypothetical protein
XLY82382.1	ORF_147	-	70146	69817	AAAAAAGATAGGGATTAAAA	UAGGGA	-5.5308	6	ATG	hypothetical protein
XLY82383.1	ORF_148	-	70324	70133	TAACGTTGAGGAAGCAAAGA	UGAGGA	-5.87344	8	ATG	hypothetical protein
XLY82384.1	ORF_149	-	70881	70447	TTCAGTTTTATGGACATCCA	GGA	-1.533	6	ATG	virion structural protein
XLY82385.1	ORF_150	-	71266	70868	TTAAAACGCATGGTGGTTGT	GGUGGUU	-7.68593	2	ATG	hypothetical protein
XLY82386.1	ORF_151	-	71403	71305	TATTTTGCGTAAGTGTATAT	GUG	-0.272315	5	ATG	hypothetical protein
XLY82387.1	ORF_152	-	71787	71455	ACATAGTAGAGGACTGACAC	GAGGA	-4.86934	7	ATG	hypothetical protein
XLY82388.1	ORF_153	-	72203	71856	ATAATGTTTAAGAGGTTAAA	GAGGU	-5.85851	4	ATG	hypothetical protein
XLY82389.1	ORF_154	-	72776	72306	GTAGATGGAAGTTTATTAAA	GGA	-1.533	11	ATG	hypothetical protein
XLY82390.1	ORF_155	-	73906	72773	TTATACTCAAAAGGTAATTT	AGGU	-3.49838	5	ATG	hypothetical protein
XLY82391.1	ORF_156	-	74255	73956	ATCTACATGAGGTAATTATC	GAGGU	-5.85851	7	GTG	hypothetical protein
XLY82392.1	ORF_157	-	74581	74366	AATTATTGAGGATTTATAAA	UGAGGA	-5.87344	8	ATG	hypothetical protein
XLY82393.1	ORF_158	-	74792	74601	ATTTTTTTTGGATTTTAGCT	GGA	-1.533	8	ATG	hypothetical protein
XLY82394.1	ORF_159	-	75326	74850	TATATAGGAGATTCTAATAC	AGGAG	-5.68286	10	ATG	hypothetical protein
XLY82395.1	ORF_160	-	75653	75417	ACAACAGCGAGACTTTAATA	GAG	-0.359835	9	ATG	hypothetical protein
XLY82396.1	ORF_161	-	76225	75656	CTTAACAGGAAAAGTTAAAA	AGGA	-3.60793	10	ATG	dCTP deaminase
XLY82397.1	ORF_162	-	76797	76249	AGAAAAATTCTGTTAAATGG	UGG	0.440545	0	ATG	hypothetical protein
XLY82398.1	ORF_163	-	77146	76802	TTTGAATTGGTGAATGGCAA	GGUGA	-5.88054	7	ATG	hypothetical protein
XLY82399.1	ORF_164	-	77562	77143	AATTATAAAAAGGATTTACT	AAGGA	-4.53508	6	ATG	hypothetical protein
XLY82400.1	ORF_165	-	77742	77575	TTGATAACGAACAGTCAGAA	UGAU	-1.48086	15	ATG	hypothetical protein
XLY82401.1	ORF_166	-	77923	77759	ATGTATTTTGAGTTATAAAA	UGA	-0.381865	9	ATG	hypothetical protein
XLY82402.1	ORF_167	-	78083	77958	GGGTATTAGAGTAAAAGAAA	GGGU	-3.54662	16	ATG	hypothetical protein
XLY82403.1	ORF_168	-	78427	78095	ATTACTCTGGAGCATCTAAT	GGAG	-3.60793	8	ATG	hypothetical protein
XLY82404.1	ORF_169	-	79157	78555	TTTCACATACGGAGATCAGC	GGAG	-3.60793	6	ATG	hypothetical protein
XLY82405.1	ORF_170	-	80365	79265	AATTAGAAAAGGAACATCAA	AAGGA	-4.53508	7	ATG	hypothetical protein
XLY82406.1	ORF_171	-	81122	80469	CTTCTAATGAGGGTTAGATA	UGAGGG	-5.05103	7	ATG	DprA-like DNA recombination-mediator protein
XLY82407.1	ORF_172	-	81832	81122	TAATACAGGAAATAAAGAAA	AGGA	-3.60793	10	ATG	hypothetical protein
XLY82408.1	ORF_173	-	82476	82075	TTAACCTATAAGAGGATGCT	GAGGA	-4.86934	4	ATG	hypothetical protein
XLY82409.1	ORF_174	-	82669	82493	CATTGTAAGAGTATACGTAG	GAG	-0.359835	9	ATG	hypothetical protein
XLY82410.1	ORF_175	-	83036	82641	TTTATAATGAGGAAAAGATT	UGAGGA	-5.87344	7	ATG	hypothetical protein
XLY82411.1	ORF_176	+	83387	85498	ACCCCTTAAGGAAAAATGCA	UAAGGA	-5.867	8	ATG	DNA helicase
XLY82412.1	ORF_177	+	85510	85980	CGGTTTTAAAGGAGACAGAA	AAGGAG	-6.61001	6	ATG	virion structural protein
XLY82413.1	ORF_178	+	85991	87940	TACCCCATAAGGAGTGAGAA	UAAGGAG	-7.94194	6	ATG	virion structural protein
XLY82414.1	ORF_179	-	88619	87981	TGACTAACACCTTTGAGAAG	UGA	-0.381865	17	ATG	hypothetical protein
XLY82415.1	ORF_180	-	89091	88660	TTCGTACAAGGAAAACTACT	AAGGA	-4.53508	8	ATG	RnaseH
XLY82416.1	ORF_181	-	89670	89182	CTATTGGGAAGAGAACTACA	GGGA	-3.65617	11	ATG	hypothetical protein
XLY82417.1	ORF_182	-	89819	89646	CGAAGTACCTTTCGTAATGT	AAG	1.07314	15	ATG	hypothetical protein
XLY82418.1	ORF_183	-	90174	89812	CCTTTCTAGGCGGAAATAAA	GGA	-1.533	6	ATG	membrane protein
XLY82419.1	ORF_184	-	90548	90186	ATGGCTAGGGATTACTTAAT	UAGGGA	-5.5308	9	ATG	hypothetical protein
XLY82420.1	ORF_185	-	90924	90550	ATACTAAATCAGGTAATGTC	AGGU	-3.49838	6	ATG	hypothetical protein
XLY82421.1	ORF_186	-	91430	91074	GATTCTAAAAGGAGATTACA	AAGGAG	-6.61001	6	ATG	hypothetical protein
XLY82422.1	ORF_187	-	91805	91443	GATATTTACGAGGGGTTATA	GAGGGG	-6.17009	5	ATG	hypothetical protein
XLY82423.1	ORF_188	-	92530	91805	AACCGAGGGTGGATGCACTG	GGGUGG	-7.1813	8	ATG	hypothetical protein
XLY82424.1	ORF_189	-	93314	92523	TTTATAATAGAGGAAAGAGT	GAGGA	-4.86934	6	ATG	hypothetical protein
XLY82425.1	ORF_190	-	93782	93342	TTTGTTAAAAGGTATATCAA	AGGU	-3.49838	7	GTG	hypothetical protein
XLY82426.1	ORF_191	-	94102	93851	GTAATTGGTGAAGAAATTAA	GGUGA	-5.88054	9	ATG	hypothetical protein
XLY82427.1	ORF_192	-	95198	94140	CTTAAGATGAGGGATTAGTA	UGAGGG	-5.05103	7	ATG	thymidylate kinase
XLY82428.1	ORF_193	-	95530	95201	AATTTAAGGAACTGAGTATT	UAAGGA	-5.867	10	ATG	hypothetical protein
XLY82429.1	ORF_194	-	96055	95651	TAAATAGAGAGAGTACTAAA	GAG	-0.359835	11	ATG	hypothetical protein
XLY82430.1	ORF_195	-	96328	96086	TATCAAATCGAGTAACTAGC	GAG	-0.359835	8	ATG	hypothetical protein
XLY82431.1	ORF_196	-	96884	96330	TCTAGTAAAGAGGAATCACA	GAGGA	-4.86934	6	ATG	hypothetical protein
XLY82432.1	ORF_197	-	97685	96993	TTTCATTTATTGAGGTAAGT	GAGGU	-5.85851	4	ATG	hypothetical protein
XLY82433.1	ORF_198	-	97998	97693	CAATGTAATAGGTAATTAAC	AGGU	-3.49838	7	ATG	hypothetical protein
XLY82434.1	ORF_199	-	100051	98057	ATTTTGTCAAGGAGATTCCT	AAGGAG	-6.61001	6	ATG	hypothetical protein
XLY82435.1	ORF_200	-	106820	100107	AATCGTCAATGGAGTTTAAT	GGAG	-3.60793	6	ATG	tail fiber protein
XLY82436.1	ORF_201	+	106896	108548	CCAAAATAGGAAAATAGAAA	AGGA	-3.60793	9	ATG	RNA polymerase beta subunit
XLY82437.1	ORF_202	+	108551	112906	CCCAAACAAAGGGATTAATC	AGGGA	-4.19888	6	ATG	RNA polymerase beta subunit
XLY82438.1	ORF_203	+	112890	113087	TGTATATAGAGGAAACACTA	GAGGA	-4.86934	7	ATG	hypothetical protein
XLY82439.1	ORF_204	+	113099	114658	AATATCTAAGGAGTGTTAAA	UAAGGAG	-7.94194	7	ATG	hypothetical protein
XLY82440.1	ORF_205	+	114812	115534	TGAACAATTAGGACATGATA	AGGA	-3.60793	7	ATG	virion structural protein
XLY82441.1	ORF_206	+	115546	116358	AGGACCTAAGGAGTTGCGTT	UAAGGAG	-7.94194	7	ATG	head maturation protease
XLY82442.1	ORF_207	-	117473	116409	TTTTTTTGTTGGAGACTACC	GGAG	-3.60793	6	ATG	hypothetical protein
XLY82443.1	ORF_208	-	118515	117556	ATGGTTTGAAATTGTTTGTG	UGGUU	-2.18726	14	ATG	hypothetical protein
XLY82444.1	ORF_209	-	118927	118487	TTGGGTGGAGCCTAATTCAA	GGGUGG	-7.1813	12	ATG	hypothetical protein
XLY82445.1	ORF_210	-	119681	118920	CACCGTAGGTGTAAAAAAAG	AGGUG	-5.59535	9	ATG	hypothetical protein
XLY82446.1	ORF_211	-	120277	119753	TGAAAAATAGGTCCTATATC	AGGU	-3.49838	8	ATG	hypothetical protein
XLY82447.1	ORF_212	+	120357	120872	ACTAATTAGAGGATAATAAA	GAGGA	-4.86934	7	ATG	hypothetical protein
XLY82448.1	ORF_213	-	121574	120918	TAACCCTAGAGGAAACTGCA	GAGGA	-4.86934	7	ATG	hypothetical protein
XLY82449.1	ORF_214	-	122052	121624	AAATAATAGGGTTATCGCTA	GGGU	-3.54662	8	ATG	hypothetical protein
XLY82450.1	ORF_215	-	122277	122071	AATGATTAGGAAAATAGAAA	AGGA	-3.60793	9	ATG	hypothetical protein
XLY82451.1	ORF_216	-	122815	122420	TATCTTAAGAGGTTAATGAC	GAGGU	-5.85851	7	ATG	hypothetical protein
XLY82452.1	ORF_217	+	122907	123083	AAAACTTAGAGGAATATACG	GAGGA	-4.86934	7	ATG	hypothetical protein
XLY82453.1	ORF_218	-	125576	123126	TAATTGGCTATACTAGGTTG	AGGU	-3.49838	2	ATG	SbcC-like subunit of palindrome specific endonuclease
XLY82454.1	ORF_219	+	125683	126564	AGTAAATATTGGAGTTTATA	GGAG	-3.60793	6	ATG	baseplate assembly protein
XLY82455.1	ORF_220	+	126574	126840	ACTTTACTTAAGAGGTTAAT	GAGGU	-5.85851	4	ATG	PAAR motif of membrane protein
XLY82456.1	ORF_221	-	128067	126880	AAACTGAATAGGTAAACATA	AGGU	-3.49838	7	ATG	internal head protein
XLY82457.1	ORF_222	-	129645	128077	TAATACTCCGGAGTTTTAAA	GGAG	-3.60793	7	ATG	internal head protein
XLY82458.1	ORF_223	-	130316	129681	TTAACCTATTGGGGTCTATA	GGGGU	-5.08433	5	ATG	hypothetical protein
XLY82459.1	ORF_224	-	130888	130415	CGGATGTACAGGAGTAAATC	AGGAG	-5.68286	6	ATG	virion structural protein
XLY82460.1	ORF_225	-	131266	130892	TCTGTTATATCTACCCACCT	AUC	0.616105	9	ATG	hypothetical protein
XLY82461.1	ORF_226	-	132243	131293	ATTAATCTAAAGGTGGTGCA	AGGUGGU	-8.49946	3	ATG	hypothetical protein
XLY82462.1	ORF_227	-	133636	132299	CTAATTATGAGGATTAATTC	UGAGGA	-5.87344	7	ATG	virion structural protein
XLY82463.1	ORF_228	-	133924	133754	CGACTAGGATCAACATCGCC	AGGA	-3.60793	11	GTG	hypothetical protein
XLY82464.1	ORF_229	+	133929	134105	AAAACAAACACGTCACGGCG	GUC	0.3487	6	ATG	hypothetical protein
XLY82465.1	ORF_230	+	134126	134527	GTACCAAATTGGTGGATCAC	GGUGG	-5.05813	5	ATG	hypothetical protein
XLY82466.1	ORF_231	+	134583	136031	GATCACATGAGGAAACAATA	UGAGGA	-5.87344	7	ATG	ribonuclease
XLY82467.1	ORF_232	+	136042	136461	CCCAAAATAGTGGGTATTCC	GGGU	-3.54662	5	ATG	hypothetical protein
XLY82468.1	ORF_233	-	137422	136508	TTGCGCAAGGAAATTAAGAC	AAGGA	-4.53508	9	ATG	hypothetical protein
XLY82469.1	ORF_234	-	137518	137426	CGAAATGTTTACCAAACATG	GUU	1.44742	11	TTG	hypothetical protein
XLY82470.1	ORF_235	+	137520	138959	ACTTAAAAAATGGAGTCAAC	GGAG	-3.60793	5	ATG	UvsX-like recombinase
XLY82471.1	ORF_236	+	139036	139386	AGTTATGTCAGGTTTGGTAT	AGGU	-3.49838	7	ATG	hypothetical protein
XLY82472.1	ORF_237	+	139410	139730	AAAGACCCTAAGGAACTATA	UAAGGA	-5.867	6	ATG	hypothetical protein
XLY82473.1	ORF_238	+	139763	140437	CAACCTTAGAGGAAATTACC	GAGGA	-4.86934	7	ATG	RNA polymerase beta subunit
XLY82474.1	ORF_239	+	140440	140946	CAAAATAACTTGGTGTAATT	GGUG	-3.52041	5	ATG	hypothetical protein
XLY82475.1	ORF_240	+	140936	141652	AAAGAAGGCGGTAAATAATA	AAGG	-2.17496	12	ATG	hypothetical protein
XLY82476.1	ORF_241	-	141783	141682	CAAAGGTGCTGTTATTTAAA	AGGUG	-5.59535	12	ATG	hypothetical protein
XLY82477.1	ORF_242	-	145066	141785	GAACTTGAGGAAGTAGTATA	UGAGGA	-5.87344	9	ATG	tail fiber protein
XLY82478.1	ORF_243	-	147435	145066	TATACAGCAAGGAAATAAAA	AAGGA	-4.53508	7	ATG	tail sheath
XLY82479.1	ORF_244	-	147559	147377	TCTTTTGCTAATGTAACTTT	UC	1.7151	18	TTG	hypothetical protein
XLY82480.1	ORF_245	-	148423	147641	TAATATGTAGAGGTTATATC	GAGGU	-5.85851	6	ATG	transglycosylase
XLY82481.1	ORF_246	-	149018	148485	TACCACTATAGAGGTTTGAC	GAGGU	-5.85851	5	ATG	virion structural protein
XLY82482.1	ORF_247	-	149496	149101	ACGTAATTTGGAGAATAGTC	GGAG	-3.60793	7	ATG	virion structural protein
XLY82483.1	ORF_248	-	149791	149471	TAGCATTAATAAGTCTATTA	UAAG	-0.258785	7	ATG	hypothetical protein
XLY82484.1	ORF_249	-	150224	149718	TTTAACAATTCGAGGTAACA	GAGGU	-5.85851	4	ATG	Rz-like spanin
XLY82485.1	ORF_250	-	150803	150240	TTTGTACCTAAGGATTAAAT	UAAGGA	-5.867	6	ATG	RuvC-like Holliday junction resolvase
XLY82486.1	ORF_251	-	151702	150806	TCTACTGCAAGGATTCTAAA	AAGGA	-4.53508	7	ATG	hypothetical protein
XLY82487.1	ORF_252	-	152286	151798	CTCTACGAGTAGGGTACAAC	GGGU	-3.54662	5	ATG	hypothetical protein
XLY82488.1	ORF_253	-	152777	152295	TCGATATGCAGGTGGCCTGC	AGGUGG	-7.13306	5	ATG	DNA endonuclease
XLY82489.1	ORF_254	-	153330	152728	CGAGCTGGAGCACTTGTATA	GGAG	-3.60793	10	ATG	hypothetical protein
XLY82490.1	ORF_255	-	154721	153330	AATATAGGAGAACCGGCATA	AGGAG	-5.68286	10	ATG	virion structural protein
XLY82491.1	ORF_256	-	156094	154721	ATTCCATAAGGATAGTTTAG	UAAGGA	-5.867	8	ATG	virion structural protein
XLY82492.1	ORF_257	-	157494	156106	TCAGTTAAAAGGTATTTCTT	AGGU	-3.49838	7	ATG	virion structural protein
XLY82493.1	ORF_258	-	157591	157487	TCCACTTGCGAAATTATTTA	AUU	1.71483	5	ATG	hypothetical protein
XLY82494.1	ORF_259	-	157901	157569	GTCCATAAGAGGATTTAAAA	GAGGA	-4.86934	7	ATG	tail protein
XLY82495.1	ORF_260	-	160229	157914	TTTATTAAAGGAGGGCAACC	AAGGAGG	-9.85811	6	ATG	tail protein
XLY82496.1	ORF_261	+	160327	161610	CATTCCATGGAGACTAATAG	GGAG	-3.60793	8	ATG	hypothetical protein
XLY82497.1	ORF_262	-	164341	161657	TTAAAATTTAGGAGCCTCAA	AGGAG	-5.68286	6	ATG	virion structural protein
XLY82498.1	ORF_263	+	164377	166551	TTTAAAGTGAGTAAATACCA	GUGA	-2.63244	10	ATG	hypothetical protein
XLY82499.1	ORF_264	+	166562	167434	CTTACCTTAAGGAGCGATAG	UAAGGAG	-7.94194	6	ATG	virion structural protein
XLY82500.1	ORF_265	+	167443	167886	CACTATAACTGAGGTGTGTA	GAGGUG	-7.95547	4	ATG	virion structural protein
XLY82501.1	ORF_266	-	168583	167951	TGTAAAAAAGGAGTAATACA	AAGGAG	-6.61001	7	ATG	hypothetical protein
XLY82502.1	ORF_267	-	170829	168664	ACTTAATAGGTATTATTCAC	AGGU	-3.49838	9	ATG	hypothetical protein
XLY82503.1	ORF_268	-	172496	170865	CAAAAGTTTAGGAGTTTATA	AGGAG	-5.68286	6	ATG	polymerase
XLY82504.1	ORF_269	-	173588	172506	TGTGATTAAGGTAGATTTCA	GUGAUU	-4.99284	13	ATG	hypothetical protein
XLY82505.1	ORF_270	-	173997	173545	TTAAAAATAGGTTAATCCAA	AGGU	-3.49838	8	ATG	hypothetical protein
XLY82506.1	ORF_271	-	176437	174194	ATCCTACGTAGGAATAAAAA	AGGA	-3.60793	7	ATG	major head protein
XLY82507.1	ORF_272	-	177043	176510	ACAATATAGGTACTTTCACA	AGGU	-3.49838	9	ATG	virion structural protein
XLY82508.1	ORF_273	+	177183	178730	ACAATTGGAAATCTATAAAA	GGA	-1.533	11	ATG	DnaB-like replicative helicase
XLY82509.1	ORF_274	+	178785	179153	AATTTTAATAGGTAATCTAA	AGGU	-3.49838	7	ATG	hypothetical protein
XLY82510.1	ORF_275	-	179495	179172	TCTAGAGATAGACTTTCTTT	GAG	-0.359835	13	ATG	hypothetical protein
XLY82511.1	ORF_276	-	179947	179858	CCCGCTAAAGCGGCTCCCAA	GG	0.82713	7	GTG	hypothetical protein
XLY82512.1	ORF_277	-	180338	180033	GATTAACAAGAGGAACAATC	GAGGA	-4.86934	6	ATG	hypothetical protein
XLY82513.1	ORF_278	-	180405	180316	TGCTGTAACAGTAGGGCTAT	UAGGG	-3.17068	4	ATG	hypothetical protein
XLY82514.1	ORF_279	-	180779	180504	AGGAAAAGAGGATAATTAAC	GAGGA	-4.86934	8	ATG	hypothetical protein
XLY82515.1	ORF_280	-	180924	180781	GTAAATAAGGAGAAATACAA	UAAGGAG	-7.94194	8	ATG	hypothetical protein
XLY82516.1	ORF_281	-	181176	180964	GTAACTAAGGAGATTATAAA	UAAGGAG	-7.94194	8	GTG	hypothetical protein
XLY82517.1	ORF_282	-	181334	181173	AACTTGTTAATCGAAGAACC	AUC	0.616105	8	ATG	hypothetical protein
XLY82518.1	ORF_283	-	181558	181331	ACAGCGAGGAAATAAAGAAA	GAGGA	-4.86934	10	ATG	hypothetical protein
XLY82519.1	ORF_284	-	181906	181622	CCTAAAGAGGTAACAAACAG	GAGGU	-5.85851	9	ATG	HTH DNA binding protein
XLY82520.1	ORF_285	-	182177	181914	TTTATAAAGAGAGATAGTTT	GAG	-0.359835	9	ATG	hypothetical protein
XLY82521.1	ORF_286	-	182521	182246	GTAATTTTAGAGAGGTTATT	GAGGU	-5.85851	4	ATG	hypothetical protein
XLY82522.1	ORF_287	-	183060	182563	CAATACGAGGATCGTTAATT	GAGGA	-4.86934	9	ATG	hypothetical protein
XLY82523.1	ORF_288	-	183479	183096	ATCTGAAAATAGGTCAAACC	AGGU	-3.49838	6	ATG	hypothetical protein
XLY82524.1	ORF_289	-	183766	183515	GCAAAAGAAGGAATAAGTCA	AAGGA	-4.53508	8	ATG	hypothetical protein
XLY82525.1	ORF_290	-	184260	183838	TGTTTACTAATAGGTGATAT	AGGUGAU	-9.05447	2	ATG	hypothetical protein
XLY82526.1	ORF_291	-	184627	184271	AACGTAAATAGGTATACAAA	AGGU	-3.49838	7	ATG	hypothetical protein
XLY82527.1	ORF_292	-	185242	184715	AGAGCTTATATACGTTATTA	GAG	-0.359835	16	ATG	hypothetical protein
XLY82528.1	ORF_293	+	185218	185322	TTCGATGTTTATCACTGATG	UGAU	-1.48086	1	GTG	hypothetical protein
XLY82529.1	ORF_294	-	185669	185508	TCGTAAAAAGGAAAATACAA	AAGGA	-4.53508	8	ATG	hypothetical protein
XLY82530.1	ORF_295	-	185775	185659	ACAGTTCGTAAGATGTAAAA	UAAG	-0.258785	8	ATG	hypothetical protein
XLY82531.1	ORF_296	-	186116	185778	AGTAAATAGGAATATTTATT	AGGA	-3.60793	9	ATG	hypothetical protein
XLY82532.1	ORF_297	-	186597	186151	TGTAAATAGGTGGAAATAAA	AGGUGG	-7.13306	7	ATG	hypothetical protein
XLY82533.1	ORF_298	-	187209	186721	TTGTAGAAGGAGCCATTATC	AAGGAG	-6.61001	8	ATG	hypothetical protein
XLY82534.1	ORF_299	-	187682	187290	AATGGTATTTAGGAGGACAT	AGGAGG	-8.93096	4	ATG	hypothetical protein
XLY82535.1	ORF_300	-	187816	187691	AACTAATGTGGAGTATATAC	GGAG	-3.60793	7	ATG	hypothetical protein
XLY82536.1	ORF_301	-	188278	187856	AGGGTTTATTTAGGTGTATT	AGGUG	-5.59535	4	ATG	hypothetical protein
XLY82537.1	ORF_302	-	189685	188303	CGTATTGATGGAGGATTGAT	GGAGG	-6.85602	6	ATG	hypothetical protein
XLY82538.1	ORF_303	-	190268	189687	GTACTCATTGAGGTAATACC	GAGGU	-5.85851	6	ATG	hypothetical protein
XLY82539.1	ORF_304	-	191682	190273	ATTACTGAGAGAAAAGAATA	UGA	-0.381865	12	ATG	virion structural protein
XLY82540.1	ORF_305	-	193310	191682	AAACACATGGAGTTAAACCC	GGAG	-3.60793	8	ATG	hypothetical protein
XLY82541.1	ORF_306	-	193407	193315	AATTAACACTGCTGTGAATC	GUGA	-2.63244	3	GTG	hypothetical protein
XLY82542.1	ORF_307	-	195844	193394	TGTACAGAAGGTATATTAAC	AGGU	-3.49838	8	ATG	virion structural protein
XLY82543.1	ORF_308	-	197059	195944	TCTTATGTTAGGAGTTAGCA	AGGAG	-5.68286	6	ATG	internal head protein
XLY82544.1	ORF_309	-	198764	197121	AAATTCCTTGAGGAAATAAC	UGAGGA	-5.87344	6	ATG	internal head protein
XLY82545.1	ORF_310	-	200369	198852	GTATTCTTGAGGAATTGTAA	UGAGGA	-5.87344	7	ATG	internal head protein
XLY82546.1	ORF_311	-	201746	200439	TCCCAGGTAAGGTAATTAAC	UAAGG	-3.50688	8	ATG	internal head protein
XLY82547.1	ORF_312	-	203074	201752	ATAAGGACTGAGGACTATCT	UGAGGA	-5.87344	6	ATG	internal head protein
XLY82548.1	ORF_313	-	203629	203084	CTACTATCTCTTGGTCACTA	UGGUC	-3.28598	4	ATG	virion structural protein
XLY82549.1	ORF_314	-	204558	203629	CAATATTTAAGGACTGAGTG	UAAGGA	-5.867	7	ATG	hypothetical protein
XLY82550.1	ORF_315	-	205732	204569	ACCCATATAGGAAGAGAAAA	AGGA	-3.60793	8	ATG	hypothetical protein
XLY82551.1	ORF_316	+	205772	206821	TTTGCAGAGAGTTATAAAAA	GAG	-0.359835	11	ATG	hypothetical protein
XLY82552.1	ORF_317	+	206825	209740	CTCAGAAAGAGGGTTAATTA	GAGGG	-4.04692	7	ATG	hypothetical protein
XLY82553.1	ORF_318	-	211051	209783	TGATGAGTGAGGTTAAACCC	GAGGU	-5.85851	7	ATG	virion structural protein
XLY82554.1	ORF_319	-	211511	211062	ACTAAATAGAGAGAAAAATC	GAG	-0.359835	9	ATG	virion structural protein
XLY82555.1	ORF_320	-	212764	211523	AATACTGGTAGAGATATAAA	GGU	-1.42345	11	ATG	hypothetical protein
XLY82556.1	ORF_321	+	212866	214380	ATAAAAGAGGCGCACACAAA	GAGG	-3.60793	10	ATG	virion structural protein
XLY82557.1	ORF_322	-	214600	214484	CGGTATCTAATAAACATCTA	GGU	-1.42345	16	ATG	hypothetical protein
XLY82558.1	ORF_323	-	214824	214735	GTGGAAGCGCCGAGGAGGAT	GAGGAGG	-10.1924	2	ATG	hypothetical protein
XLY82559.1	ORF_324	-	216768	214852	TATGTGCTGAGGTTATAGCA	GAGGU	-5.85851	7	ATG	DNA polymerase
XLY82560.1	ORF_325	-	218291	216870	TAACCCGAAAGGAACTAGTA	AAGGA	-4.53508	7	ATG	virion structural protein
XLY82561.1	ORF_326	-	219703	218354	AAATAGCATAGGTGATACTA	AGGUGAU	-9.05447	4	ATG	RNA polymerase beta subunit
XLY82562.1	ORF_327	-	220547	219690	CGTATAAAAAGGATATCGTC	AAGGA	-4.53508	7	ATG	hypothetical protein
XLY82563.1	ORF_328	+	220718	221212	CTCTATCGGAGTATAACAAG	GGAG	-3.60793	9	ATG	hypothetical protein
XLY82564.1	ORF_329	+	221224	222825	CAACAATAATGGAGTTTTAA	GGAG	-3.60793	6	ATG	hypothetical protein
XLY82565.1	ORF_330	-	223123	223013	ATAAGCTACCTACTTTATAC	UAAG	-0.258785	15	TTG	hypothetical protein
XLY82566.1	ORF_331	-	223270	223178	TTTTTTATTTAGTTAACGGC	GG	0.82713	1	TTG	hypothetical protein
XLY82567.1	ORF_332	-	223480	223337	ACCCTGATAAGGAGTAGACC	UAAGGAG	-7.94194	6	ATG	hypothetical protein
XLY82568.1	ORF_333	-	223770	223576	AATAATAAGAGCATCCCACT	GAG	-0.359835	9	ATG	hypothetical protein
XLY82569.1	ORF_334	-	224017	223826	TATTTTGATGAGGTGTCTAT	GAGGUG	-7.95547	5	ATG	hypothetical protein
XLY82570.1	ORF_335	-	224302	224030	GTAGTTATAGCTTATAAACT	GUU	1.44742	14	ATG	hypothetical protein
XLY82571.1	ORF_336	-	226008	224470	TACCGATCGTTGATTTTTTT	UGAUU	-2.74227	5	ATG	DNA helicase
XLY82572.1	ORF_337	-	228100	226067	AATAATACAAGAGGTAAATA	GAGGU	-5.85851	5	ATG	RNA polymerase beta subunit
XLY82573.1	ORF_338	-	229033	228131	AGGGCGTCATCTGTAAGGTA	UAAGG	-3.50688	2	ATG	RNA polymerase
XLY82574.1	ORF_339	-	229262	229152	CTAATTGCTGGGACATCTCA	GGGA	-3.65617	7	ATG	hypothetical protein
XLY82575.1	ORF_340	-	229369	229259	TTTCAAGATGACTGATTTTC	UGAUU	-2.74227	3	ATG	hypothetical protein
XLY82576.1	ORF_341	-	230555	229356	TACTGCATCTTGTCTAATTA	GUC	0.3487	6	ATG	RNA polymerase beta subunit
XLY82577.1	ORF_342	-	230652	230533	GTAATTAGTAAACAGGAGGT	AGGAGGU	-11.1815	0	ATG	hypothetical protein
XLY82578.1	ORF_343	+	230717	231079	AAAATTTATTGGAATTTATT	GGA	-1.533	7	ATG	hypothetical protein
XLY82579.1	ORF_344	-	232500	231121	TCCTAAATTTGGTGATAACA	GGUGAU	-6.97953	4	ATG	hypothetical protein
XLY82580.1	ORF_345	-	234142	232469	GTAATAATTGAGGTAGTTCT	GAGGU	-5.85851	6	ATG	hypothetical protein
XLY82581.1	ORF_346	-	235724	234159	CATTGGTAAAAGAGGTTAAA	GAGGU	-5.85851	4	ATG	hypothetical protein
XLY82582.1	ORF_347	-	235872	235726	TTATAATGACTCAGCTTTTG	UGA	-0.381865	11	ATG	hypothetical protein
XLY82583.1	ORF_348	-	236590	235850	TAATTTGGAGTTATCACATC	GGAG	-3.60793	10	ATG	hypothetical protein
XLY82584.1	ORF_349	-	237507	236677	TCAAATAAAAGGCAATAATA	AAGG	-2.17496	8	ATG	hypothetical protein
XLY82585.1	ORF_350	-	238686	237520	GCAAGTAGATACACCTGAGA	UGA	-0.381865	2	ATG	SbcD-like subunit of palindrome specific endonuclease
XLY82586.1	ORF_351	-	239212	238649	GAGTTACAGATAGCGATAAC	GAG	-0.359835	17	ATG	hypothetical protein
XLY82587.1	ORF_352	-	239789	239232	GACTTAATAATGGTGAATAA	GGUGA	-5.88054	4	ATG	hypothetical protein
XLY82588.1	ORF_353	-	240200	239790	CTTTAGTTTTGGAGTTCAAT	GGAG	-3.60793	6	ATG	hypothetical protein
XLY82589.1	ORF_354	-	240758	240294	TTACGTTAAGGAAAATACCG	UAAGGA	-5.867	8	ATG	hypothetical protein
XLY82590.1	ORF_355	-	241080	240745	CTATCGTTTAGGAGAGATCT	AGGAG	-5.68286	6	ATG	hypothetical protein
XLY82591.1	ORF_356	-	241743	241132	GCCAATAACTGAGGTGTATA	GAGGUG	-7.95547	4	ATG	hypothetical protein
XLY82592.1	ORF_357	-	242177	241752	TCTATTAAAGGTAAATAAAG	AGGU	-3.49838	8	ATG	hypothetical protein
XLY82593.1	ORF_358	-	242573	242190	AATTCTTTGAGGCTGGTAGT	GAGG	-3.60793	8	ATG	hypothetical protein
XLY82594.1	ORF_359	-	242822	242634	AGTGATAAGGGGAATACCCA	UAAGGGG	-7.16777	8	ATG	hypothetical protein
XLY82595.1	ORF_360	-	243145	242963	ATCAATTGAATTTAACGTTA	UGA	-0.381865	11	ATG	hypothetical protein
XLY82596.1	ORF_361	+	243233	243328	CCCGGTAGTATAATTACCAC	GGU	-1.42345	14	ATG	hypothetical protein
XLY82597.1	ORF_362	+	243377	243493	ACCTGATACCGTAATAGTCG	UGAU	-1.48086	13	TTG	hypothetical protein
XLY82598.1	ORF_363	+	243604	243759	CACTTCATATTCAATTTTAA	AUU	1.71483	9	ATG	hypothetical protein
XLY82599.1	ORF_364	+	243785	243916	TCCACGTTGAAGGGTCGGCG	AAGGG	-3.71267	6	TTG	hypothetical protein
XLY82600.1	ORF_365	-	244083	243919	CACTTTTCACCGAAATTAAT	AUU	1.71483	3	TTG	hypothetical protein
XLY82601.1	ORF_366	-	245224	244085	TCGATAAATAGGAGTTTGGT	AGGAG	-5.68286	6	ATG	RNA polymerase beta subunit
XLY82602.1	ORF_367	-	245393	245298	AAAACTACAATGGATGGTAA	GGA	-1.533	6	ATG	hypothetical protein
XLY82603.1	ORF_368	+	245453	245569	GAGTAACTCCTTTCGGTTAA	GGU	-1.42345	3	GTG	hypothetical protein
XLY82604.1	ORF_369	-	247499	245619	TAATCGTAAAGGTATTTAAA	AGGU	-3.49838	7	ATG	nuclear shell protein
XLY82605.1	ORF_370	+	247464	247553	GCCGGAGTGGTAGCTTGAGT	GGAG	-3.60793	13	TTG	hypothetical protein
XLY82606.1	ORF_371	+	247647	247754	AGCAGATCGTAACGAACACT	GAUC	-1.74402	12	ATG	hypothetical protein
XLY82607.1	ORF_372	-	248176	247811	ATTACAAATAGGAATATACA	AGGA	-3.60793	7	ATG	hypothetical protein
XLY82608.1	ORF_373	+	248258	249349	TTTTTAATCGGATAATAACC	GGA	-1.533	8	ATG	hypothetical protein
XLY82609.1	ORF_374	-	250115	249393	CAAATTAAAAGAGGTAACTA	GAGGU	-5.85851	5	ATG	hypothetical protein
XLY82610.1	ORF_375	-	250308	250099	TTAAGATTTATATAGTCTGA	GAUU	-0.6453	12	TTG	hypothetical protein
XLY82611.1	ORF_376	-	252569	250374	TATACTGAGAGATATGTGAA	GUGA	-2.63244	1	ATG	DNA polymerase
XLY82612.1	ORF_377	-	252689	252597	TAATGTGAATGTAAGTTGAT	GUGA	-2.63244	12	GTG	hypothetical protein
XLY82613.1	ORF_378	-	253186	252770	AACTATTTTAGGGTATTACC	GGGU	-3.54662	6	ATG	hypothetical protein
XLY82614.1	ORF_379	-	253604	253221	GCTTCCTACTAGGAACCGAT	AGGA	-3.60793	6	ATG	hypothetical protein
XLY82615.1	ORF_380	-	254213	253677	TTAGTTATGAGGTCTCAAAC	GAGGU	-5.85851	7	ATG	hypothetical protein
XLY82616.1	ORF_381	-	254644	254210	TGGTAAAGAGTGGAGTCAAT	GGAG	-3.60793	5	ATG	hypothetical protein
XLY82617.1	ORF_382	-	255044	254586	AAATACTAAGGAACTGTGGT	UAAGGA	-5.867	8	ATG	hypothetical protein
XLY82618.1	ORF_383	-	255209	255114	TATCGAAGCAATGCATTTGC	AUC	0.616105	16	TTG	hypothetical protein
XLY82619.1	ORF_384	-	255682	255293	CCGATTATAAGGTTTTTATA	UAAGG	-3.50688	8	ATG	hypothetical protein
XLY82620.1	ORF_385	-	256805	255732	AAATTAATTGGAGAAATATA	GGAG	-3.60793	7	ATG	hypothetical protein
XLY82621.1	ORF_386	-	257247	256819	ATCATGTTCCTGAACATTTA	UGA	-0.381865	7	ATG	hypothetical protein
XLY82622.1	ORF_387	+	257302	257400	ATTTTTAGTCAAATCTGTTC	GUC	0.3487	10	GTG	hypothetical protein
XLY82623.1	ORF_388	+	257384	258184	GCGCATTATAGGACGTTTTT	AGGA	-3.60793	7	ATG	hypothetical protein
XLY82624.1	ORF_389	-	258294	258178	ATTCTCAACAGTATTAATTG	AUU	1.71483	17	ATG	hypothetical protein
XLY82625.1	ORF_390	-	258599	258294	AACATATATAGCTCATCGCT	AUC	0.616105	3	ATG	hypothetical protein
XLY82626.1	ORF_391	-	258876	258589	ACAGATATCGAGAAATCATT	GAG	-0.359835	8	ATG	hypothetical protein
XLY82627.1	ORF_392	-	259172	258855	ACTAATTGAGATTTACGTAT	GAUU	-0.6453	7	ATG	hypothetical protein
XLY82628.1	ORF_393	-	259657	259184	TGTATATTAGGAGATAACCG	AGGAG	-5.68286	7	ATG	hypothetical protein
XLY82629.1	ORF_394	-	260179	259697	TTTTTGTAATGAGGTGTAAT	GAGGUG	-7.95547	4	ATG	hypothetical protein
XLY82630.1	ORF_395	-	261214	260234	AAACACAATGAGGTGTAATG	GAGGUG	-7.95547	5	ATG	tubulin PhuZ
XLY82631.1	ORF_396	-	261780	261268	AAAATTGGAAAAAATGAAAA	GGA	-1.533	11	ATG	hypothetical protein
XLY82632.1	ORF_397	-	262047	261958	TCCGACGCAACGGACGCGCG	GGA	-1.533	6	GTG	hypothetical protein
XLY82633.1	ORF_398	-	262849	262028	AAATGAAGAGGTTAGAAAAA	GAGGU	-5.85851	8	ATG	hypothetical protein
XLY82634.1	ORF_399	-	263698	262886	TATTCAAATAGGTATCTATA	AGGU	-3.49838	7	ATG	hypothetical protein
XLY82635.1	ORF_400	-	264617	263802	ATTCTATCTAAGGTACAACC	UAAGG	-3.50688	7	ATG	virion structural protein
XLY82636.1	ORF_401	-	265397	264627	TATAATTGTAGAGGTGTGTA	GAGGUG	-7.95547	4	ATG	hypothetical protein
XLY82637.1	ORF_402	-	265696	265493	TATCTATGTATAGGTAACAT	AGGU	-3.49838	5	ATG	hypothetical protein
XLY82638.1	ORF_403	-	266573	265704	ATAAATTAGAGGATAATAAA	GAGGA	-4.86934	7	ATG	hypothetical protein
XLY82639.1	ORF_404	+	266664	267902	TTCTCCAGGAGGTTTTCCCA	AGGAGGU	-11.1815	7	ATG	hypothetical protein
XLY82640.1	ORF_405	-	268305	267949	AAGGAACTAACAACGTGTCG	AAGGA	-4.53508	15	ATG	hypothetical protein
XLY82641.1	ORF_406	-	269498	268302	TAAATTTTAGAGAGGTTAAA	GAGGU	-5.85851	4	ATG	hypothetical protein
XLY82642.1	ORF_407	-	269660	269568	AAATGCTCAAACTGAAAAGA	UGA	-0.381865	5	ATG	hypothetical protein
XLY82643.1	ORF_408	-	269808	269626	GACGGTGTAGGATTAAGCTA	AGGA	-3.60793	8	ATG	hypothetical protein
XLY82644.1	ORF_409	-	270689	269808	TCAGAATGAGGAAAAGTTAA	UGAGGA	-5.87344	8	ATG	virion structural protein
XLY82645.1	ORF_410	-	272808	270721	AACTTGGGAGAATCAAAAAG	GGGAG	-5.7311	10	ATG	tail sheath
XLY82646.1	ORF_411	+	272937	273899	CCATTTAAGGAGTAGCGGTA	UAAGGAG	-7.94194	8	ATG	hypothetical protein
XLY82647.1	ORF_412	+	273916	276612	GTAAATATAGGGGTGAATCA	GGGGUGA	-9.54142	4	ATG	hypothetical protein
XLY82648.1	ORF_413	+	276609	278267	AAGATTAAAAGGAATCAACC	AAGGA	-4.53508	7	ATG	virion structural protein
